# Supplementary material for: Male-specific phosphorylated SR proteins in adult flies of the Mediterranean Fruitfly Ceratitis capitata
Source: BMC Genet. 2014 Dec 1;15(Suppl 2):S6. doi: 10.1186/1471-2156-15-S2-S6 (PMC4255826; doi:10.1186/1471-2156-15-S2-S6)
Supplement: Additional file 2 — Table S1 Transcriptome analysis of SR-protein and Serine/Threonine kinase encoding genes in adult C. capitata. Expression levels for Medfly males (XY) and females (XX) are reported using FPKM metric (Fragments Per Kilobase Of Exon Per Million Fragments Mapped). LogFC= log2 of fold change values; LogCPM= log2 of counts-per-million of mapped reads; FDR= false discovery rate. [file 1471-2156-15-S2-S6-S2.xls]

## Sheet: Table 1
Drosophila_gene_name	note	gene_id	transcript_id	gene_id	length	FPKM_XY	FPKM_XX	logFC	logCPM	PValue	FDR
B52	SR protein	comp35185_c0	comp35185_c0_seq1	comp35185_c0	3985	0.66	0.33	0.385716	3.08214	0.567228	0.90517
			comp35185_c0_seq10	comp35185_c0	693	0.58	1.85	0.874358	0.317743	0.250424	0.631741
			comp35185_c0_seq11	comp35185_c0	3924	0.57	0.15	0.367568	3.06156	0.588386	0.923562
			comp35185_c0_seq12	comp35185_c0	3993	0.55	0.71	0.448878	3.07628	0.501225	0.852695
			comp35185_c0_seq13	comp35185_c0	2690	0	0	0.426896	2.60506	0.531765	0.883848
			comp35185_c0_seq14	comp35185_c0	2636	0	0	0.278744	2.57954	0.683108	0.977973
			comp35185_c0_seq15	comp35185_c0	4360	0	0.22	0.354549	3.16423	0.597289	0.932749
			comp35185_c0_seq16	comp35185_c0	819	1.58	8.34	1.0155	1.42025	0.146344	0.521243
			comp35185_c0_seq17	comp35185_c0	4345	0	0.13	0.377677	3.16756	0.573114	0.911505
			comp35185_c0_seq18	comp35185_c0	3141	0	0	0.372767	2.73965	0.58004	0.919217
			comp35185_c0_seq19	comp35185_c0	2705	0	0	0.392638	2.60012	0.560955	0.898418
			comp35185_c0_seq2	comp35185_c0	3916	0.67	0.07	0.304566	3.06748	0.6499	0.977973
			comp35185_c0_seq3	comp35185_c0	2621	0	0	0.313551	2.58455	0.644771	0.976684
			comp35185_c0_seq4	comp35185_c0	3909	0	0.08	0.392407	3.06514	0.557648	0.893978
			comp35185_c0_seq5	comp35185_c0	3978	0	0.39	0.473468	3.07982	0.481266	0.849411
			comp35185_c0_seq6	comp35185_c0	3931	0	0	0.279729	3.06391	0.677382	0.977973
			comp35185_c0_seq7	comp35185_c0	4414	0	0.54	0.453208	3.18123	0.496284	0.849411
			comp35185_c0_seq8	comp35185_c0	4429	0	0.9	0.430303	3.17793	0.523071	0.87576
			comp35185_c0_seq9	comp35185_c0	804	0.66	1.66	1.19068	1.40356	0.0941852	0.414677
RBP1	SR protein	comp11657_c0	comp11657_c0_seq1	comp11657_c0	500	7.57	22.9	1.01121	1.97746	0.140985	0.521243
SC35	SR protein	comp37062_c0	comp37062_c0_seq1	comp37062_c0	1875	0.44	0.58	1.7287	1.92729	0.0138864	0.121218
			comp37062_c0_seq2	comp37062_c0	2667	0.41	1.12	1.85263	2.61367	0.00756711	0.0879038
			comp37062_c0_seq3	comp37062_c0	1455	1.35	8.85	2.06342	2.46171	0.00328909	0.0477809
SRP54	SR protein	comp35427_c0	comp35427_c0_seq1	comp35427_c0	1990	2.55	9.19	1.69111	2.59955	0.0145674	0.125367
X16	SR protein	comp38215_c2	comp38215_c2_seq1	comp38215_c2	1920	0.9	9.11	2.95902	2.70711	4.97764573532023e-05	0.00185915
SF2	SR protein	comp36758_c0	comp36758_c0_seq1	comp36758_c0	1180	2.04	10.64	2.04953	2.13319	0.00378724	0.0536993
SRPK	Serine/threonine kinase	comp38505_c1	comp38505_c1_seq1	comp38505_c1	476	0.13	0.99	2.35062	-2.18123	0.0729734	0.353971
			comp38505_c1_seq2	comp38505_c1	1886	0.55	0.51	0.312616	1.36892	0.663621	0.977973
			comp38505_c1_seq3	comp38505_c1	1786	0	0	0.340125	1.44837	0.623751	0.955347
			comp38505_c1_seq4	comp38505_c1	2813	5.1	8.66	0.237399	3.3869	0.72371	0.977973
			comp38505_c1_seq5	comp38505_c1	1817	1.24	2.1	0.299815	1.48776	0.675706	0.977973
srpk79D	Serine/threonine kinase	comp34851_c0	comp34851_c0_seq1	comp34851_c0	497	0.43	0.44	-0.165049	-2.01468	1	1
			comp34851_c0_seq2	comp34851_c0	2624	1.12	0.02	-1.07591	1.28663	0.127026	0.505207
			comp34851_c0_seq3	comp34851_c0	354	0	0.58	0.406937	-2.53275	0.7999	0.977973
			comp34851_c0_seq4	comp34851_c0	2766	0.46	1.21	-0.985665	1.2697	0.161948	0.55582
Doa	Serine/threonine kinase	comp37425_c2	comp37425_c2_seq1	comp37425_c2	2609	0.12	0.21	0.341542	3.03658	0.609445	0.945026
			comp37425_c2_seq10	comp37425_c2	2186	1.3	1.43	0.351647	3.43382	0.599973	0.935285
			comp37425_c2_seq11	comp37425_c2	2099	0.17	2.19	0.414561	3.4773	0.536595	0.884868
			comp37425_c2_seq12	comp37425_c2	2413	0.08	0	0.239456	2.99101	0.727701	0.977973
			comp37425_c2_seq13	comp37425_c2	2048	0.33	0.25	0.638465	0.736005	0.38863	0.802146
			comp37425_c2_seq14	comp37425_c2	2395	0	0	0.297226	3.06344	0.658367	0.977973
			comp37425_c2_seq15	comp37425_c2	1974	0	0	0.35026	2.91009	0.602624	0.938315
			comp37425_c2_seq16	comp37425_c2	2188	0	0.01	0.376579	3.34879	0.573845	0.912263
			comp37425_c2_seq17	comp37425_c2	235	0	0.82	0	0	0	0
			comp37425_c2_seq18	comp37425_c2	2052	0.02	0.07	0.498341	0.176174	0.519446	0.871089
			comp37425_c2_seq19	comp37425_c2	2484	0.25	0.06	0.227764	2.89914	0.738285	0.977973
			comp37425_c2_seq2	comp37425_c2	2063	0	0	0.289265	3.23917	0.665463	0.977973
			comp37425_c2_seq20	comp37425_c2	2204	0.68	0.78	0.311807	3.37124	0.643041	0.974876
			comp37425_c2_seq21	comp37425_c2	2534	0.09	0	0.378734	3.20641	0.570742	0.90908
			comp37425_c2_seq22	comp37425_c2	2625	0.16	0	0.262265	3.06438	0.696588	0.977973
			comp37425_c2_seq23	comp37425_c2	2605	0.39	0.66	0.37656	3.12764	0.574534	0.913153
			comp37425_c2_seq24	comp37425_c2	439	1.08	2.82	0.605828	-0.953562	0.508053	0.857682
			comp37425_c2_seq25	comp37425_c2	2113	1.29	2.5	0.404025	3.48708	0.545828	0.884868
			comp37425_c2_seq26	comp37425_c2	2516	0	0	0.423351	3.26899	0.526442	0.878795
			comp37425_c2_seq27	comp37425_c2	2538	0.03	0	0.345828	3.12034	0.603331	0.938638
			comp37425_c2_seq28	comp37425_c2	2117	0.11	1.01	0.378456	3.41662	0.570597	0.908917
			comp37425_c2_seq3	comp37425_c2	2520	0	0	0.39443	3.18668	0.557369	0.893722
			comp37425_c2_seq4	comp37425_c2	1992	0.82	0.3	0.295589	3.31223	0.657108	0.977973
			comp37425_c2_seq5	comp37425_c2	2095	2.14	5.21	0.437539	3.54493	0.512344	0.863367
			comp37425_c2_seq6	comp37425_c2	2184	0	0.04	0.403413	3.42256	0.544773	0.884868
			comp37425_c2_seq7	comp37425_c2	2607	0	0	0.316296	3.1333	0.637754	0.969054
			comp37425_c2_seq8	comp37425_c2	1974	0.93	0.87	0.337697	3.37737	0.614655	0.950232
			comp37425_c2_seq9	comp37425_c2	546	0.32	1.2	1.1314	-2.17547	0.390133	0.802146
beta-2 tubulin	(male-specific)	comp28144_c0	comp28144_c0_seq1	comp28144_c0	1297	0.73	0	-10.8684	1.54217	7.77861076804099e-13	1.68864878881496e-10
fst	(female-specific)	comp23099_c0	comp23099_c0_seq1	comp23099_c0	522	0.12	520.17	10.7548	5.58876	5.48984554043894e-23	2.18245378306687e-19

## Sheet: Foglio1
comp35185_c0	comp35185_c0_seq1	3985	0.66	0.33
comp35185_c0	comp35185_c0_seq10	693	0.58	1.85
comp35185_c0	comp35185_c0_seq11	3924	0.57	0.15
comp35185_c0	comp35185_c0_seq12	3993	0.55	0.71
comp35185_c0	comp35185_c0_seq13	2690	0	0
comp35185_c0	comp35185_c0_seq14	2636	0	0
comp35185_c0	comp35185_c0_seq15	4360	0	0.22
comp35185_c0	comp35185_c0_seq16	819	1.58	8.34
comp35185_c0	comp35185_c0_seq17	4345	0	0.13
comp35185_c0	comp35185_c0_seq18	3141	0	0
comp35185_c0	comp35185_c0_seq19	2705	0	0
comp35185_c0	comp35185_c0_seq2	3916	0.67	0.07
comp35185_c0	comp35185_c0_seq3	2621	0	0
comp35185_c0	comp35185_c0_seq4	3909	0	0.08
comp35185_c0	comp35185_c0_seq5	3978	0	0.39
comp35185_c0	comp35185_c0_seq6	3931	0	0
comp35185_c0	comp35185_c0_seq7	4414	0	0.54
comp35185_c0	comp35185_c0_seq8	4429	0	0.9
comp35185_c0	comp35185_c0_seq9	804	0.66	1.66
			5.27	15.37
